# Supplementary material for: Electronic Tuning of Host-Guest Interactions within the Cavities of Fluorophore-Appended Calix[4]arenes
Source: Molecules. 2022 Sep 3;27(17):5689. doi: 10.3390/molecules27175689 (PMC9457996; doi:10.3390/molecules27175689)
Supplement: Supplementary file 1 [file molecules-27-05689-s001.zip]

Archive with 1 entries (1 files):
- molecules-1872318-supplementary.pdf
